# Supplementary material for: Comparison of left ventricular mechanics in runners versus bodybuilders using speckle tracking echocardiography
Source: Cardiovasc Ultrasound. 2015 Feb 18;13:7. doi: 10.1186/s12947-015-0002-y (PMC4340118; doi:10.1186/s12947-015-0002-y)
Supplement: Additional file 1: — Representative comparison of deformation pattern in a runner (left side) versus a bodybuilder (right side). Using the apical four-chamber view (upper part) and the midpapillary level of the parasternal short-axis view (lower part), longitudinal strain, radial strain and circumferential strain of the corresponding segments can be obtained. In a representative pair of athletes, global longitudinal strain (GLS) was lower in the runner (left side), while global circumferential strain (GLS) was lower in the bodybuilder (right side). [file 12947_2015_2_MOESM1_ESM.zip]

Archive with 1 entries (1 files):
- 1897771485152986_add1.avi
